# Supplementary material for: Synthesis of 4-Aminopyrazol-5-ols as Edaravone Analogs and Their Antioxidant Activity
Source: Molecules. 2022 Nov 9;27(22):7722. doi: 10.3390/molecules27227722 (PMC9699072; doi:10.3390/molecules27227722)
Supplement: Supplementary file 1 [file molecules-27-07722-s001.zip]

Archive with 1 entries (1 files):
- molecules-2015150-supplementary.pdf
